# Supplementary material for: 3-Ferrocenyl-estra-1,3,5 (10)-triene-17-one: Synthesis, Crystal Structure, Hirshfeld Surface Analysis, DFT Studies, and Its Binding to Human Serum Albumin Studied through Fluorescence Quenching and In Silico Docking Studies
Source: Molecules. 2023 Aug 20;28(16):6147. doi: 10.3390/molecules28166147 (PMC10458889; doi:10.3390/molecules28166147)
Supplement: Supplementary file 1 [file molecules-28-06147-s001.zip]

Archive with 1 entries (1 files):
- molecules-2561908-supplementary.pdf
